# Supplementary material for: Pediatric chronic kidney disease mortality in Brazil—A time trend analysis
Source: PLOS Glob Public Health. 2024 Jan 24;4(1):e0002304. doi: 10.1371/journal.pgph.0002304 (PMC10807842; doi:10.1371/journal.pgph.0002304)
Supplement: S1 Data — (XLSX) [file pgph.0002304.s001.xlsx]

## Sheet: CKDMR
Group	1996	1997	1998	1999	2000	2001	2002	2003	2004	2005	2006	2007	2008	2009	2010	2011	2012	2013	2014	2015	2016	2017			Group	1996	1997	1998	1999	2000	2001	2002	2003	2004	2005	2006	2007	2008	2009	2010	2011	2012	2013	2014	2015	2016	2017
BR < 1 year	95	86	88	97	89	80	90	90	109	107	106	107	106	107	116	112	132	120	141	147	127	140			< 1 year	3107290	3161032	3206080	3251279	3213310	3265130	3309775	3354621	3399251	3500554	3552258	3186852	3083916	3013689	2713244	2854446	2879916
BR 1-4 years	42	43	51	44	50	59	55	57	42	51	54	54	43	47	52	40	45	51	46	43	46	50			1-4 years	12516494	12730519	12910215	13090278	13162418	13373308	13555078	13737154	13918815	14331210	14541570	13354920	12958422	12674238	11082915	11066347	11164677
BR 5-9 years	52	53	47	45	47	51	48	45	47	40	51	49	48	34	37	41	26	30	29	29	38	44			5-9 years	16395934	16667863	16896178	17124794	16542327	16801403	17024731	17248418	17471260	17977871	18236103	16971508	16919700	16960663	14969375	15101908	15233147	16240430	16009509	15779109	15551873	15329961
BR 10-14 years	105	92	76	80	66	56	58	62	58	51	64	63	62	54	53	50	54	47	32	50	49	54			10-14 years	17515836	17800942	18040252	18279983	17348067	17612904	17841705	18070870	18298595	18817108	19081361	16709810	16514607	16489531	17166761	17316244	17463169	17144166	17036612	16892243	16672044	16447927
BR 15-19 years	181	171	215	171	149	145	149	120	149	130	124	115	139	136	140	121	125	127	111	121	148	127			15-19 years	16678519	16954545	17186076	17418087	17939815	18215009	18452808	18690990	18927614	19466191	19740804	17266893	16938865	16784086	16990870	17137669	17282045	17141387	17144248	17140200	17166564	17150098
BR Total	475	445	477	437	401	391	400	374	405	379	399	388	398	378	398	364	382	375	359	390	408	415			Total	66214073	67314901	68238801	69164421	68205937	69267754	70184097	71102053	72015535	74092934	75152096	67489983	66415510	65922207	62923165	63476614	64022954	65673039	65128502	64549292	63935969	63288764
N < 1 year	5	3	5	4	5	3	3	5	6	8	8	7	9	10	6	11	10	8	8	7	4	10			< 1 year	292357	300814	307912	315034	320875	329666	336235	343371	350466	366522	374737	328683	314107	309789	302465	318367	323649
N 1-4 years	6	4	4	7	6	11	5	6	5	5	7	9	4	12	7	9	8	2	7	4	6	6			1-4 years	1176147	1209632	1237677	1265825	1321888	1357943	1384967	1414178	1443346	1509292	1543033	1370971	1304170	1276893	1251083	1258512	1279306
N 5-9 years	6	3	3	2	9	7	9	8	6	4	8	5	4	4	5	6	2	6	2	1	6	7			5-9 years	1446520	1486929	1520794	1554726	1598978	1641847	1673998	1708801	1743450	1822010	1862111	1742574	1708050	1710517	1640865	1665271	1692265	1780570	1766485	1750443	1732929	1714403
N 10-14 years	9	6	8	7	8	7	7	5	4	10	3	7	5	3	4	7	7	5	7	3	5	12			10-14 years	1478060	1518895	1553082	1587318	1560349	1601567	1632566	1666053	1699406	1775215	1813871	1669549	1630302	1635088	1756264	1782118	1810155	1777675	1787240	1797626	1792264	1783816
N 15-19 years	12	11	19	15	11	13	11	14	12	13	13	14	13	13	16	14	7	16	14	9	11	14			15-19 years	1336124	1373669	1405062	1436533	1524484	1565024	1595594	1628596	1661518	1736281	1774319	1623359	1585057	1591405	1644489	1668426	1694185	1718094	1727268	1730451	1744234	1756210
N Total	38	27	39	35	39	41	35	38	33	40	39	42	35	42	38	47	34	37	38	24	32	49			Total	5729208	5889939	6024527	6159436	6326574	6496047	6623360	6760999	6898186	7209320	7368071	6735136	6541686	6523692	6595166	6692694	6799560	6979009	6963911	6941335	6911530	6875097
NE < 1 year	21	19	16	23	19	21	24	22	22	24	31	26	33	29	23	34	26	16	37	43	37	26			< 1 year	976875	989324	999733	1010176	996497	1008940	1019963	1030877	1041707	1066320	1078894	1022858	1018239	1005387	819180	864663	871471
NE 1-4 years	13	13	20	12	15	20	21	29	18	15	19	13	19	17	18	15	15	22	14	15	16	17			1-4 years	3955874	4005974	4048028	4090174	4063990	4114287	4158818	4202694	4246393	4345908	4396760	4145003	4128642	4082077	3412730	3401552	3428028
NE 5-9 years	15	21	17	20	15	19	24	16	22	17	20	18	24	9	17	17	16	12	11	8	19	24			5-9 years	5272743	5337179	5391302	5445523	5132313	5194763	5249701	5303941	5357845	5480947	5543795	5125872	5202082	5228009	4626691	4663431	4698912	5092730	5015010	4932376	4846505	4758950
NE 10-14 years	36	36	27	27	23	18	26	31	23	14	30	21	27	21	16	19	16	24	13	23	22	21			10-14 years	5660704	5729453	5787277	5845207	5549925	5616225	5674351	5732092	5789014	5919517	5986081	5017937	5026141	5011489	5246090	5287523	5327251	5263739	5249365	5216290	5160907	5097990
NE 15-19 years	46	50	71	54	42	57	54	42	57	51	40	43	50	49	42	47	56	40	36	41	58	48			15-19 years	5190251	5256061	5311187	5366530	5571708	5639815	5698883	5757936	5816031	5949165	6017240	5265648	5190168	5090944	5137131	5177546	5216641	4995483	4997624	5011653	5036886	5054560
NE Total	131	139	151	136	114	135	149	140	142	121	140	121	153	125	116	132	129	114	111	130	152	136			Total	21056447	21317991	21537527	21757610	21314433	21574030	21801716	22027540	22250990	22761857	23022770	20577318	20565272	20417906	19241822	19394715	19542303	20051510	19874579	19689023	19492742	19283556
SE < 1 year	45	47	47	45	43	37	31	43	45	41	50	51	39	41	48	45	66	59	52	59	55	77			< 1 year	1182322	1202300	1219064	1235892	1236967	1255971	1273346	1290247	1307066	1345300	1364780	1217077	1158095	1119725	1026440	1083401	1091510
SE 1-4 years	12	19	21	15	21	17	19	15	15	19	17	24	11	13	16	9	16	17	16	15	15	19			1-4 years	4741854	4821468	4888411	4955525	5075494	5153247	5224467	5293553	5362515	5519071	5598758	5183578	4978899	4842888	4157854	4141410	4172362
SE 5-9 years	20	23	18	15	16	18	11	12	16	14	17	15	11	18	9	11	5	6	10	10	7	10			5-9 years	6279880	6383987	6471561	6559299	6330781	6426710	6514660	6599945	6685008	6878211	6976569	6616759	6560796	6580111	5647514	5691210	5733332	6102076	6006121	5914407	5827323	5745133
SE 10-14 years	41	39	27	35	21	20	16	15	21	14	23	21	18	21	22	14	15	10	8	11	16	12			10-14 years	6786721	6897558	6990797	7084170	6684660	6784717	6876538	6965619	7054321	7255944	7358617	6462128	6359076	6369658	6620412	6671322	6720332	6602399	6522882	6420790	6314218	6211082
SE 15-19 years	88	81	89	64	63	48	50	39	48	44	46	39	50	51	52	38	35	52	38	47	51	45			15-19 years	6713303	6822295	6913923	7005818	7155091	7261303	7359033	7453753	7548081	7762420	7871566	6719368	6544699	6486360	6594988	6645476	6694270	6743904	6756236	6769875	6766455	6737680
SE Total	206	209	202	174	164	140	127	124	145	132	153	150	129	144	147	117	137	144	124	142	144	163			Total	25704080	26127608	26483756	26840704	26482993	26881948	27248044	27603117	27956991	28760946	29170290	26198910	25601565	25398742	24047208	24232819	24411806	25135692	24899065	24649675	24387241	24111026
S < 1 year	16	12	12	13	14	14	22	14	26	20	8	12	14	14	18	15	16	25	30	22	19	17			< 1 year	438464	445260	450938	456625	436747	443091	448274	453643	459028	471196	477413	377980	358057	346555	354173	368278	370669
S 1-4 years	8	2	3	3	5	7	7	4	2	9	7	4	6	-	9	4	2	2	4	5	7	6			1-4 years	1774336	1801395	1824030	1846656	1780692	1806264	1827032	1848647	1870245	1919176	1944165	1675181	1582734	1519909	1409571	1407366	1416301
S 5-9 years	7	5	6	3	6	5	2	7	1	2	4	5	6	1	2	5	1	3	4	7	2	1			5-9 years	2294660	2328925	2357520	2386051	2319114	2351243	2377394	2404549	2431676	2493108	2524459	2279761	2235803	2217253	1928936	1941393	1953320	2057187	2024212	1993875	1966215	1941107
S 10-14 years	12	10	10	5	7	8	4	9	8	8	5	8	8	5	6	5	9	5	2	8	2	3			10-14 years	2422891	2458013	2487270	2516555	2374787	2406950	2433105	2460254	2487335	2548721	2580035	2341028	2288311	2268530	2290637	2305170	2319172	2234761	2208810	2185246	2144015	2105854
S 15-19 years	18	17	22	24	15	15	23	13	17	13	15	12	16	11	17	15	16	7	14	12	19	14			15-19 years	2283227	2317334	2345869	2374313	2451895	2485845	2513292	2541811	2570226	2634683	2667592	2409647	2370146	2363970	2349554	2364695	2379121	2363970	2343120	2313535	2297302	2275623
S Total	61	46	53	48	47	49	58	47	54	52	39	41	50	31	52	44	44	42	54	54	49	41			Total	9213578	9350927	9465627	9580200	9363235	9493393	9599097	9708904	9818510	10066884	10193664	9083597	8835051	8716217	8332871	8386902	8438583	8564104	8463006	8359624	8255806	8153133
CO < 1 year	8	5	8	12	8	5	10	6	10	14	9	11	11	13	21	7	14	12	14	16	12	10			< 1 year	217272	223334	228433	233552	222224	227462	231957	236483	240984	251216	256434	240254	235418	232233	210986	219737	222617
CO 1-4 years	3	5	3	7	3	4	3	3	2	3	4	4	3	5	2	3	4	8	5	4	2	2			1-4 years	868283	892050	912069	932098	920354	941567	959794	978082	996316	1037763	1058854	980187	963977	952471	851677	857507	868680
CO 5-9 years	4	1	3	5	1	2	2	2	2	3	2	6	3	2	4	2	2	3	2	3	4	2			5-9 years	1102131	1130843	1155001	1179195	1161141	1186840	1208978	1231182	1253281	1303595	1329169	1206542	1212969	1224773	1125369	1140603	1155318	1207867	1197681	1188008	1178901	1170368
CO 10-14 years	7	1	4	6	7	3	5	2	2	5	3	6	4	4	5	5	7	3	2	5	4	6			10-14 years	1167460	1197023	1221826	1246733	1178346	1203445	1225145	1246852	1268519	1317711	1342757	1219168	1210777	1204766	1253358	1270111	1286259	1265592	1268315	1272291	1260640	1249185
CO 15-19 years	17	12	14	14	18	12	11	12	15	9	10	7	10	12	13	7	11	12	9	12	9	6			15-19 years	1155614	1185186	1210035	1234893	1236637	1263022	1286006	1308894	1331758	1383642	1410087	1248871	1248795	1251407	1264708	1281526	1297828	1319936	1320000	1314686	1321687	1326025
CO Total	39	24	32	44	37	26	31	25	31	34	28	34	31	36	45	24	38	38	32	40	31	26			Total	4510760	4628436	4727364	4826471	4718702	4822336	4911880	5001493	5090858	5293927	5397301	4895022	4871936	4865650	4706098	4769484	4830702	4942724	4927941	4909635	4888650	4865952
[truncated: 23 more columns]
